# Supplementary material for: ﻿Johnstonellapunensis (Boraginaceae), a new species endemic to the dry Puna of Chile
Source: PhytoKeys. 2022 May 30;197:149–64. doi: 10.3897/phytokeys.197.84833 (PMC9848983; doi:10.3897/phytokeys.197.84833)
Supplement: XML Treatment for Johnstonella punensis [file phytokeys.197.84833-treatment1.xml]

<!DOCTYPE tp:taxon-treatment
  PUBLIC "-//TaxonX//DTD Taxonomic Treatment Publishing DTD v0 20100105//EN" "tax-treatment-NSO.dtd">
<tp:taxon-treatment xmlns:tp="http://www.plazi.org/taxpub"><tp:treatment-meta><kwd-group><label>Taxon classification</label><kwd>
                <named-content content-type="kingdom">Plantae</named-content>
              </kwd><kwd>
                <named-content content-type="order">Boraginales</named-content>
              </kwd><kwd>
                <named-content content-type="family">Boraginaceae</named-content>
              </kwd></kwd-group><mixed-citation publication-type="journal"><person-group><name><surname>Simpson</surname><given-names>Michael G.</given-names></name><name><surname>Hasenstab-Lehman</surname><given-names>Kristen</given-names></name><name><surname>Mabry</surname><given-names>Makenzie E.</given-names></name><name><surname>Muñoz-Schick</surname><given-names>Mélica</given-names></name></person-group><article-title>﻿<italic><tp:taxon-name><tp:taxon-name-part taxon-name-part-type="genus" reg="Johnstonella">Johnstonella</tp:taxon-name-part><tp:taxon-name-part taxon-name-part-type="species" reg="punensis">punensis</tp:taxon-name-part></tp:taxon-name></italic> (<tp:taxon-name><tp:taxon-name-part taxon-name-part-type="family">Boraginaceae</tp:taxon-name-part></tp:taxon-name>), a new species endemic to the dry <tp:taxon-name><tp:taxon-name-part taxon-name-part-type="genus" reg="Puna">Puna</tp:taxon-name-part></tp:taxon-name> of Chile</article-title><source>PhytoKeys</source><day>30</day><month>05</month><year>2022</year><volume>197</volume><fpage>149</fpage><lpage>164</lpage><pub-id pub-id-type="doi">10.3897/phytokeys.197.84833</pub-id></mixed-citation></tp:treatment-meta><tp:nomenclature><label>﻿</label><tp:taxon-name>
              <object-id xmlns:xlink="http://www.w3.org/1999/xlink" content-type="arpha" xlink:type="simple">D5C3B658-5E8E-5395-9F52-713914BA739F</object-id>
              <tp:taxon-name-part taxon-name-part-type="genus" reg="Johnstonella">Johnstonella</tp:taxon-name-part>
              <tp:taxon-name-part taxon-name-part-type="species" reg="punensis">punensis</tp:taxon-name-part>
              <object-id xmlns:xlink="http://www.w3.org/1999/xlink" content-type="ipni" xlink:type="simple">urn:lsid:ipni.org:names:77298802-1</object-id>
            </tp:taxon-name><tp:taxon-authority>M.G.Simpson &amp; Muñoz-Schick</tp:taxon-authority><tp:taxon-status xmlns:xlink="http://www.w3.org/1999/xlink" xlink:type="simple">sp. nov.</tp:taxon-status><xref ref-type="fig" rid="F1">Figs 1</xref><xref ref-type="fig" rid="F2">, 2</xref><xref ref-type="fig" rid="F3">, 3</xref><xref ref-type="fig" rid="F4">, 4</xref><xref ref-type="fig" rid="F5">, 5</xref><xref ref-type="fig" rid="F6">, 6</xref><xref ref-type="fig" rid="F7">, 7 (Note: all cited herbarium specimens indicate herbarium accession numbers)</xref></tp:nomenclature><tp:treatment-sec sec-type="material" id="SECID0EJGAE"><title>Type.</title><p>Chile. Prov. de Antofagasta, Entre Calama y San Pedro de Atacama, Anual, abundante, Expedición al Desierto.<named-content xmlns:xlink="http://www.w3.org/1999/xlink" content-type="dwc:verbatimCoordinates" xlink:type="simple"><named-content content-type="geo-json" specific-use="{&#34;type&#34;:&#34;Point&#34;,&#34;coordinates&#34;:[-68.474333,-22.687833]}" id="NCID0ESGAE" xlink:type="simple"> 22°41.27'S, 68°28.46'W</named-content></named-content> [estimated from label locality data], 2800 m elevation. 3 January 1944, <italic>C. Muñoz 3710</italic> (<bold><italic>holotype</italic>: SGO</bold>119165!)</p><fig id="F2" position="float" orientation="portrait"><object-id xmlns:xlink="http://www.w3.org/1999/xlink" content-type="doi" xlink:type="simple">10.3897/phytokeys.197.84833.figure2</object-id><object-id xmlns:xlink="http://www.w3.org/1999/xlink" content-type="arpha" xlink:type="simple">2B468665-80EE-58FE-B334-1100B3565345</object-id><label>Figure 2.</label><caption><p>Paratype of <italic><tp:taxon-name><tp:taxon-name-part taxon-name-part-type="genus" reg="Johnstonella">Johnstonella</tp:taxon-name-part><tp:taxon-name-part taxon-name-part-type="species" reg="punensis">punensis</tp:taxon-name-part></tp:taxon-name></italic>, sp. nov., <italic>Teillier 3686</italic> (<bold>SGO</bold>139488) [originally identified as <tp:taxon-name><tp:taxon-name-part taxon-name-part-type="genus" reg="Cryptantha">Cryptantha</tp:taxon-name-part><tp:taxon-name-part taxon-name-part-type="uncertainty-rank">cf.</tp:taxon-name-part><tp:taxon-name-part taxon-name-part-type="species" reg="phaceloides">phaceloides</tp:taxon-name-part></tp:taxon-name>] <bold>A</bold> whole herbarium sheet <bold>B</bold> close-up of inflorescences; note very small corollas and flower bracts <bold>C</bold> close-up inflorescence axis and fruits; note dense appressed-strigose and spreading-hispidulous trichomes of axis and note bract subtending lowermost fruit <bold>D</bold> close-up of fruiting calyx, showing short, appressed hirsute trichomes along marginal surface and ascending to horizontal hispid trichomes along mid-rib, only two nutlets per fruit illustrated <bold>E</bold> fruit opened, showing gynobase, style and stigma <bold>F</bold> nutlet, in (left to right) dorsal, ventral and lateral views; note dimpled surface, narrow ventral groove with triangular areole at base and sharp-angled, but not lineate-rimmed margin.</p></caption><graphic xmlns:xlink="http://www.w3.org/1999/xlink" xlink:href="phytokeys-197-149_article-84833__-g002.jpg" position="float" orientation="portrait" xlink:type="simple" id="oo_689657.jpg"><uri content-type="original_file" xlink:type="simple">https://binary.pensoft.net/fig/689657</uri></graphic></fig></tp:treatment-sec><tp:treatment-sec sec-type="diagnosis" id="SECID0ESIAE"><title>Diagnosis.</title><p><italic><tp:taxon-name><tp:taxon-name-part taxon-name-part-type="genus" reg="Johnstonella">Johnstonella</tp:taxon-name-part><tp:taxon-name-part taxon-name-part-type="species" reg="punensis">punensis</tp:taxon-name-part></tp:taxon-name></italic> resembles <italic><tp:taxon-name><tp:taxon-name-part taxon-name-part-type="genus" reg="Johnstonella">J.</tp:taxon-name-part><tp:taxon-name-part taxon-name-part-type="species" reg="diplotricha">diplotricha</tp:taxon-name-part></tp:taxon-name></italic> and <italic><tp:taxon-name><tp:taxon-name-part taxon-name-part-type="genus" reg="Johnstonella">J.</tp:taxon-name-part><tp:taxon-name-part taxon-name-part-type="species" reg="parviflora">parviflora</tp:taxon-name-part></tp:taxon-name></italic> in having nutlets that are marginally sharp-angled, but differs in having nutlets lacking a lineate-rimmed margin and in having a surface that is dimpled to rugulose, lacking tubercles.</p><fig id="F3" position="float" orientation="portrait"><object-id xmlns:xlink="http://www.w3.org/1999/xlink" content-type="doi" xlink:type="simple">10.3897/phytokeys.197.84833.figure3</object-id><object-id xmlns:xlink="http://www.w3.org/1999/xlink" content-type="arpha" xlink:type="simple">96C720DD-DB3A-5205-A128-2EC7546C6C25</object-id><label>Figure 3.</label><caption><p>Holotype of <italic><tp:taxon-name><tp:taxon-name-part taxon-name-part-type="genus" reg="Johnstonella">Johnstonella</tp:taxon-name-part><tp:taxon-name-part taxon-name-part-type="species" reg="punensis">punensis</tp:taxon-name-part></tp:taxon-name></italic>, sp. nov., <italic>C. Muñoz 3710</italic> (<bold>SGO</bold>119165) [originally identified as <italic><tp:taxon-name><tp:taxon-name-part taxon-name-part-type="genus" reg="Cryptantha">Cryptantha</tp:taxon-name-part></tp:taxon-name></italic>] <bold>A</bold> whole herbarium sheet <bold>B</bold> close-up of one plant <bold>C</bold> close-up of inflorescence cymules with fruits; note flower bracts <bold>D</bold> close-up of two fruiting calyces, showing short, appressed to ascending hirsute trichomes along marginal surface and ascending to horizontal hispid trichomes along thickened mid-rib <bold>E</bold> nutlet, in dorsal (left), ventral (middle) and lateral (right) views; note dimpled to rugulose surface and narrow ventral groove with triangular areole at base.</p></caption><graphic xmlns:xlink="http://www.w3.org/1999/xlink" xlink:href="phytokeys-197-149_article-84833__-g003.jpg" position="float" orientation="portrait" xlink:type="simple" id="oo_689658.jpg"><uri content-type="original_file" xlink:type="simple">https://binary.pensoft.net/fig/689658</uri></graphic></fig></tp:treatment-sec><tp:treatment-sec sec-type="description" id="SECID0EGLAE"><title>Description.</title><p>Plants annual herbs, base of plant sometimes woody at maturity, 10–15 cm tall. Root a taproot, not reddish. Stems with primary axis giving rise to secondary branches from base and mid-region, densely appressed-strigose only or appressed-strigulose and spreading to inclined-hispidulous, the trichomes whitish to greyish, 0.5–1.1 mm long. Leaves alternate, sessile, conduplicate, often recurved, grey-green, 8–13 × 1–2 mm, smaller above and at extreme base, linear to narrowly oblanceolate, entire, apex obtuse to rounded, both surfaces short-hirsute, trichomes ascending, basally white-pustulate on adaxial surface. Inflorescence of ca. 10–20 cymules, terminating upper lateral branches, straight at maturity, cymules 3–7 cm long in fruit, with ca. 10–20 flowers, peduncles 1–2 cm long, fruits erect to ascending, lowest fruits not touching, inflorescence bracts at cymule base and along peduncles, bracts similar to, slightly smaller than vegetative leaves. Flowers mostly, but not all, bracteate, bracts linear to narrowly elliptic, ascending, slightly conduplicate, straight to incurved, 3–10 mm long, decreasing in size towards apex. Pedicels ca. 0.5 mm long. Calyx ovoid, symmetric, ca. 2 mm long in flower, 2.5–3 mm long in fruit, deciduous at maturity, aposepalous, sepals lanceolate, apically narrowly acute, ascending to erect, straight to slightly recurved apically, mid-rib abaxially slightly thickened, margins appressed-hirsute, mid-rib inclined to spreading-hispid. Corolla white, rotate to funnelform, tube as long as calyx, limb ca. 1 mm broad. Gynobase 1.1–1.4 mm long, ca. as long as nutlet. Style ca. 0.5 mm long, extending 0.3–0.5 mm beyond nutlet apices. Nutlets 4, brown, erect, 1.1–1.5 × 0.7–0.9 mm, homomorphic or slightly heteromorphic in size only with the abaxial nutlet slightly larger and more adherent to the gynobase, all nutlets brown, generally ovate (length:width ratio ca. 1.3–1.8), very rarely lance-ovate, base rounded, margins sharp-angled but lacking a prominent lineate rim, apex acute, rounded at extreme tip, abaxially convex, adaxially concave-incurved, lacking papillae or tubercles, surface nearly smooth to dimpled or rugulose, spinal ridge absent, attachment scar ventral groove margins abutted or with one side slightly overlapping in upper two-thirds, with an open triangular areole in the lower third, margins laterally bifid at base.</p><fig id="F4" position="float" orientation="portrait"><object-id xmlns:xlink="http://www.w3.org/1999/xlink" content-type="doi" xlink:type="simple">10.3897/phytokeys.197.84833.figure4</object-id><object-id xmlns:xlink="http://www.w3.org/1999/xlink" content-type="arpha" xlink:type="simple">547EE95D-7DF6-50D7-A59A-053120F5F5EB</object-id><label>Figure 4.</label><caption><p>Paratype of <italic><tp:taxon-name><tp:taxon-name-part taxon-name-part-type="genus" reg="Johnstonella">Johnstonella</tp:taxon-name-part><tp:taxon-name-part taxon-name-part-type="species" reg="punensis">punensis</tp:taxon-name-part></tp:taxon-name></italic>, sp. nov., <italic>Pisano &amp; Venturelli 1738</italic> (<bold>SGO</bold>139111) <bold>A</bold> plant from herbarium sheet <bold>B</bold> nutlet, in dorsal (left), ventral (middle) and lateral (right) views; note rugulose surface, narrow ventral groove with triangular areole at base and sharp-angled margin.</p></caption><graphic xmlns:xlink="http://www.w3.org/1999/xlink" xlink:href="phytokeys-197-149_article-84833__-g004.jpg" position="float" orientation="portrait" xlink:type="simple" id="oo_689659.jpg"><uri content-type="original_file" xlink:type="simple">https://binary.pensoft.net/fig/689659</uri></graphic></fig></tp:treatment-sec><tp:treatment-sec sec-type="distribution" id="SECID0ELMAE"><title>Distribution and habitat.</title><p><italic><tp:taxon-name><tp:taxon-name-part taxon-name-part-type="genus" reg="Johnstonella">Johnstonella</tp:taxon-name-part><tp:taxon-name-part taxon-name-part-type="species" reg="punensis">punensis</tp:taxon-name-part></tp:taxon-name></italic> is endemic to Chile, ranging in elevation from ca. 2800 to 3420 m. It occurs in the south-western dry <tp:taxon-name><tp:taxon-name-part taxon-name-part-type="genus" reg="Puna">Puna</tp:taxon-name-part></tp:taxon-name> region near the eastern margin of the Atacama Desert (biogeographic region after <xref ref-type="bibr" rid="B15">Luebert 2021</xref>; see Fig. <xref ref-type="fig" rid="F6">6</xref>).</p><fig id="F5" position="float" orientation="portrait"><object-id xmlns:xlink="http://www.w3.org/1999/xlink" content-type="doi" xlink:type="simple">10.3897/phytokeys.197.84833.figure5</object-id><object-id xmlns:xlink="http://www.w3.org/1999/xlink" content-type="arpha" xlink:type="simple">E9092315-5824-545E-831F-777B1DF4E751</object-id><label>Figure 5.</label><caption><p>Paratypes of <italic><tp:taxon-name><tp:taxon-name-part taxon-name-part-type="genus" reg="Johnstonella">Johnstonella</tp:taxon-name-part><tp:taxon-name-part taxon-name-part-type="species" reg="punensis">punensis</tp:taxon-name-part></tp:taxon-name></italic>, sp. nov. <bold>A–C</bold><italic>Pisano &amp; Venturelli 1961</italic> (<bold>SGO</bold>138942) <bold>A</bold> plant from herbarium sheet <bold>B</bold> nutlet in dorsal view, showing strongly dimpled surface <bold>C</bold> fruit showing four homomorphic nutlets and elongate style <bold>D–E</bold><italic>Zalensky XVII-972</italic> (<bold>SGO</bold>078510) <bold>D</bold> plant from herbarium sheet <bold>E</bold> four nutlets of single fruit, dorsal view; note dimpled surface and slight heteromorphism, larger, more adherent nutlet at upper left.</p></caption><graphic xmlns:xlink="http://www.w3.org/1999/xlink" xlink:href="phytokeys-197-149_article-84833__-g005.jpg" position="float" orientation="portrait" xlink:type="simple" id="oo_689660.jpg"><uri content-type="original_file" xlink:type="simple">https://binary.pensoft.net/fig/689660</uri></graphic></fig></tp:treatment-sec><tp:treatment-sec sec-type="phenology" id="SECID0EYOAE"><title>Phenology.</title><p>Based on data from available specimens, <italic><tp:taxon-name><tp:taxon-name-part taxon-name-part-type="genus" reg="Johnstonella">Johnstonella</tp:taxon-name-part><tp:taxon-name-part taxon-name-part-type="species" reg="punensis">punensis</tp:taxon-name-part></tp:taxon-name></italic> is reported to flower in January or June, the flowering time presumed to be dependent on precipitation.</p></tp:treatment-sec><tp:treatment-sec sec-type="Rarity and conservation status" id="SECID0EJPAE"><title>Rarity and conservation status.</title><p><italic><tp:taxon-name><tp:taxon-name-part taxon-name-part-type="genus" reg="Johnstonella">Johnstonella</tp:taxon-name-part><tp:taxon-name-part taxon-name-part-type="species" reg="punensis">punensis</tp:taxon-name-part></tp:taxon-name></italic> is known from only six collections to date. Known populations range from near La Taira (just south of Reserva Nacional Alto Loa) south to near Cuadrilla Díaz (just southwest of Parque Nacional Llullaillaco). Based on the paucity of specimens currently known, the species is likely to be deemed Data Deficient, according to guidelines of the <xref ref-type="bibr" rid="B12">IUCN (2022)</xref>. However, we suspect that this species may qualify as a species of elevated conservation concern (<xref ref-type="bibr" rid="B12">IUCN 2022</xref>), because of its relatively narrow geographic range and limited known population sizes.</p></tp:treatment-sec><tp:treatment-sec sec-type="etymology" id="SECID0ECQAE"><title>Etymology.</title><p>The specific epithet <italic>punensis</italic> means “of the <italic><tp:taxon-name><tp:taxon-name-part taxon-name-part-type="genus" reg="Puna">Puna</tp:taxon-name-part></tp:taxon-name></italic>” (the word <italic>puna</italic> derived from Spanish via Quechua, the language of the aboriginal people of that region; <ext-link xmlns:xlink="http://www.w3.org/1999/xlink" xlink:type="simple" ext-link-type="uri" xlink:href="http://Merriam-Webster.com">Merriam-Webster.com</ext-link> 2022). The epithet highlights the restriction of this new species to the dry <tp:taxon-name><tp:taxon-name-part taxon-name-part-type="genus" reg="Puna">Puna</tp:taxon-name-part></tp:taxon-name> biogeographic region (after <xref ref-type="bibr" rid="B15">Luebert 2021</xref>; Fig. <xref ref-type="fig" rid="F6">6</xref>).</p><fig id="F6" position="float" orientation="portrait"><object-id xmlns:xlink="http://www.w3.org/1999/xlink" content-type="doi" xlink:type="simple">10.3897/phytokeys.197.84833.figure6</object-id><object-id xmlns:xlink="http://www.w3.org/1999/xlink" content-type="arpha" xlink:type="simple">3E1E513D-0583-5A9B-9622-3F89A1B31835</object-id><label>Figure 6.</label><caption><p><bold>A</bold> distribution map of six known type collections of <italic><tp:taxon-name><tp:taxon-name-part taxon-name-part-type="genus" reg="Johnstonella">Johnstonella</tp:taxon-name-part><tp:taxon-name-part taxon-name-part-type="species" reg="punensis">punensis</tp:taxon-name-part></tp:taxon-name></italic> in South America, endemic to north-eastern Chile <bold>B</bold> distributions of <italic><tp:taxon-name><tp:taxon-name-part taxon-name-part-type="genus" reg="Johnstonella">J.</tp:taxon-name-part><tp:taxon-name-part taxon-name-part-type="species" reg="punensis">punensis</tp:taxon-name-part></tp:taxon-name></italic> and of the other three species of South American <italic><tp:taxon-name><tp:taxon-name-part taxon-name-part-type="genus" reg="Johnstonella">Johnstonella</tp:taxon-name-part></tp:taxon-name></italic>, the latter derived from <ext-link xmlns:xlink="http://www.w3.org/1999/xlink" xlink:type="simple" ext-link-type="uri" xlink:href="http://GBIF.org">GBIF.org</ext-link> (<xref ref-type="bibr" rid="B6">2022a</xref>, <xref ref-type="bibr" rid="B7">b</xref>, <xref ref-type="bibr" rid="B8">c</xref>) data; pertinent biogeographic regions of <xref ref-type="bibr" rid="B15">Luebert (2021)</xref> are overlain; note restriction of <italic><tp:taxon-name><tp:taxon-name-part taxon-name-part-type="genus" reg="Johnstonella">J.</tp:taxon-name-part><tp:taxon-name-part taxon-name-part-type="species" reg="punensis">punensis</tp:taxon-name-part></tp:taxon-name></italic> to the western dry <tp:taxon-name><tp:taxon-name-part taxon-name-part-type="genus" reg="Puna">Puna</tp:taxon-name-part></tp:taxon-name> Region <bold>C</bold> close-up of distribution of <italic><tp:taxon-name><tp:taxon-name-part taxon-name-part-type="genus" reg="Johnstonella">J.</tp:taxon-name-part><tp:taxon-name-part taxon-name-part-type="species" reg="punensis">punensis</tp:taxon-name-part></tp:taxon-name></italic>, showing localities of six known collections (* = holotype locality); note boundary between Atacama Desert and dry <tp:taxon-name><tp:taxon-name-part taxon-name-part-type="genus" reg="Puna">Puna</tp:taxon-name-part></tp:taxon-name>; all maps from Google 2021, INEGI Data.</p></caption><graphic xmlns:xlink="http://www.w3.org/1999/xlink" xlink:href="phytokeys-197-149_article-84833__-g006.jpg" position="float" orientation="portrait" xlink:type="simple" id="oo_689661.jpg"><uri content-type="original_file" xlink:type="simple">https://binary.pensoft.net/fig/689661</uri></graphic></fig></tp:treatment-sec><tp:treatment-sec sec-type="Paratypes (arranged chronologically)" id="SECID0ENUAE"><title>Paratypes (arranged chronologically).</title><p>Chile. Prov. de Antofagasta, Ascotán, suelos arenosos, graníticos o volcánicos, crece bajo las rocas en lugares protegidos del viento, <named-content xmlns:xlink="http://www.w3.org/1999/xlink" content-type="dwc:verbatimCoordinates" xlink:type="simple"><named-content content-type="geo-json" specific-use="{&#34;type&#34;:&#34;Point&#34;,&#34;coordinates&#34;:[-68.326833,-21.547833]}" id="NCID0EWUAE" xlink:type="simple">21°32.87'S, 68°19.61'W</named-content></named-content> [estimated from label locality data], 3970–4200 m elevation, 23–24 January 1943, <italic>E. Pisano &amp; J. Venturelli 1738</italic> (<bold>SGO</bold>139111!). Prov. de Antofagasta, Socaire, suelo arenoso, en lugares secos entre las piedras, <named-content xmlns:xlink="http://www.w3.org/1999/xlink" content-type="dwc:verbatimCoordinates" xlink:type="simple"><named-content content-type="geo-json" specific-use="{&#34;type&#34;:&#34;Point&#34;,&#34;coordinates&#34;:[-67.891500,-23.590333]}" id="NCID0ECVAE" xlink:type="simple">23°35.42'S, 67°53.49'W</named-content></named-content> [estimated from label locality data], 3000 m elevation, 22 February 1943, <italic>E. Pisano &amp; J. Venturelli 1961</italic> (<bold>SGO</bold>138942!). Prov. de Antofagasta, Depto. El Loa, Valle río Vilama en las pendientes pedregosas en el desierto, <named-content xmlns:xlink="http://www.w3.org/1999/xlink" content-type="dwc:verbatimCoordinates" xlink:type="simple"><named-content content-type="geo-json" specific-use="{&#34;type&#34;:&#34;Point&#34;,&#34;coordinates&#34;:[-68.190500,-22.920167]}" id="NCID0EOVAE" xlink:type="simple">22°55.21'S, 68°11.43'W</named-content></named-content> [estimated from label locality data], 2400 m elevation [estimated from label locality data], 9 June 1968, <italic>O. Zalensky XVII-972</italic> (<bold>SGO</bold>078510!). Región de Antofagasta (II), Conchi: Planta mina El Abra, Hierba perenne, flores blancas. <named-content xmlns:xlink="http://www.w3.org/1999/xlink" content-type="dwc:verbatimCoordinates" xlink:type="simple"><named-content content-type="geo-json" specific-use="{&#34;type&#34;:&#34;Point&#34;,&#34;coordinates&#34;:[-68.718500,-21.863667]}" id="NCID0E1VAE" xlink:type="simple">21°51.82'S, 68°43.11'W</named-content></named-content> [estimated from label locality data], 3100 m elevation, 8 June 1995, <italic>S. Teillier 3686</italic> (<bold>SGO</bold>139488!). Región de Antofagasta (II), Camino Calama-Ascotán Volcán Poruña, Hierba anual, flores blancas,<named-content xmlns:xlink="http://www.w3.org/1999/xlink" content-type="dwc:verbatimCoordinates" xlink:type="simple"><named-content content-type="geo-json" specific-use="{&#34;type&#34;:&#34;Point&#34;,&#34;coordinates&#34;:[-68.500000,-21.883333]}" id="NCID0EGWAE" xlink:type="simple"> 21°53'S, 68°30'W</named-content></named-content>, 3420 m elevation, 17 June 2000, <italic>S. Teillier 4754</italic> (<bold>CONC</bold>150914!) [Note: DNA was extracted from leaf material of this specimen for the studies of <xref ref-type="bibr" rid="B22">Simpson et al. (2017a)</xref> and <xref ref-type="bibr" rid="B17">Mabry and Simpson (2018)</xref>].</p></tp:treatment-sec><tp:treatment-sec><!--Section generated to contain objects referenced in tp:taxon-treatment.--><fig id="F1" position="float" orientation="portrait"><object-id xmlns:xlink="http://www.w3.org/1999/xlink" content-type="doi" xlink:type="simple">10.3897/phytokeys.197.84833.figure1</object-id><object-id xmlns:xlink="http://www.w3.org/1999/xlink" content-type="arpha" xlink:type="simple">A8A73BFF-F76B-5063-96B2-44A8D22F635A</object-id><label>Figure 1.</label><caption><p>Paratype of <italic><tp:taxon-name><tp:taxon-name-part taxon-name-part-type="genus" reg="Johnstonella">Johnstonella</tp:taxon-name-part><tp:taxon-name-part taxon-name-part-type="species" reg="punensis">punensis</tp:taxon-name-part></tp:taxon-name></italic>, sp. nov., <italic>Teillier 4754</italic> (<bold>CONC</bold>150914) [originally identified as <italic><tp:taxon-name><tp:taxon-name-part taxon-name-part-type="genus" reg="Cryptantha">Cryptantha</tp:taxon-name-part><tp:taxon-name-part taxon-name-part-type="species" reg="hispida">hispida</tp:taxon-name-part></tp:taxon-name></italic>] <bold>A</bold> whole herbarium sheet <bold>B</bold> close-up of a single plant; note very small corollas and flower bracts <bold>C</bold> close-up fruit; note dense appressed-strigose along margin and spreading-hispid trichomes along mid-rib <bold>D</bold> nutlet in (left to right) dorsal, ventral and lateral views; note slightly dimpled surface.</p></caption><graphic xmlns:xlink="http://www.w3.org/1999/xlink" xlink:href="phytokeys-197-149_article-84833__-g001.jpg" position="float" orientation="portrait" xlink:type="simple" id="oo_689656.jpg"><uri content-type="original_file" xlink:type="simple">https://binary.pensoft.net/fig/689656</uri></graphic></fig><fig id="F7" position="float" orientation="portrait"><object-id xmlns:xlink="http://www.w3.org/1999/xlink" content-type="doi" xlink:type="simple">10.3897/phytokeys.197.84833.figure7</object-id><object-id xmlns:xlink="http://www.w3.org/1999/xlink" content-type="arpha" xlink:type="simple">D507E1F1-A19C-54BF-8DE2-E37B95FE5C7B</object-id><label>Figure 7.</label><caption><p><bold>A</bold> Cladograms of <italic><tp:taxon-name><tp:taxon-name-part taxon-name-part-type="genus" reg="Johnstonella">Johnstonella</tp:taxon-name-part></tp:taxon-name></italic> clade from <xref ref-type="bibr" rid="B22">Simpson et al. 2017a</xref>, showing relationships of <italic>Teillier 4754</italic> (<bold>CONC</bold>150914) specimen of <italic><tp:taxon-name><tp:taxon-name-part taxon-name-part-type="genus" reg="Johnstonella">J.</tp:taxon-name-part><tp:taxon-name-part taxon-name-part-type="species" reg="punensis">punensis</tp:taxon-name-part></tp:taxon-name></italic> (indicated with *) from analyses using sequence data of chloroplast DNA (cpDNA), nuclear ribosomal DNA (nr DNA) and mitochondrial DNA (mtDNA); note that <italic><tp:taxon-name><tp:taxon-name-part taxon-name-part-type="genus" reg="Johnstonella">J.</tp:taxon-name-part><tp:taxon-name-part taxon-name-part-type="species" reg="punensis">punensis</tp:taxon-name-part></tp:taxon-name></italic> and <italic><tp:taxon-name><tp:taxon-name-part taxon-name-part-type="genus" reg="Johnstonella">J.</tp:taxon-name-part><tp:taxon-name-part taxon-name-part-type="species" reg="diplotricha">diplotricha</tp:taxon-name-part></tp:taxon-name></italic> are sister taxa in the cpDNA and mtDNA analyses, but that <italic><tp:taxon-name><tp:taxon-name-part taxon-name-part-type="genus" reg="Johnstonella">J.</tp:taxon-name-part><tp:taxon-name-part taxon-name-part-type="species" reg="punensis">punensis</tp:taxon-name-part></tp:taxon-name></italic> forms a polytomy with <italic><tp:taxon-name><tp:taxon-name-part taxon-name-part-type="genus" reg="Johnstonella">J.</tp:taxon-name-part><tp:taxon-name-part taxon-name-part-type="species" reg="parviflora">parviflora</tp:taxon-name-part></tp:taxon-name></italic> and <italic><tp:taxon-name><tp:taxon-name-part taxon-name-part-type="genus" reg="Johnstonella">J.</tp:taxon-name-part><tp:taxon-name-part taxon-name-part-type="species" reg="angelica">angelica</tp:taxon-name-part></tp:taxon-name></italic> in the nrDNA analysis <bold>B–J</bold> comparison of nutlet morphology of <italic><tp:taxon-name><tp:taxon-name-part taxon-name-part-type="genus" reg="Johnstonella">Johnstonella</tp:taxon-name-part></tp:taxon-name></italic> species occurring in South America, all shown at the same scale of magnification <bold>B–G</bold><italic><tp:taxon-name><tp:taxon-name-part taxon-name-part-type="genus" reg="Johnstonella">Johnstonella</tp:taxon-name-part><tp:taxon-name-part taxon-name-part-type="species" reg="punensis">punensis</tp:taxon-name-part></tp:taxon-name></italic>, nutlets dimpled to rugulose, specimen source cited <bold>B</bold><italic>C. Muñoz 3710</italic> (<bold>SGO</bold>119165) <bold>C</bold><italic>Pisano &amp; Venturelli 1961</italic> (<bold>SGO</bold>138942) <bold>D</bold><italic>Zalensky XVII-972</italic> (<bold>SGO</bold>078510) <bold>E</bold><italic>Teillier 4754</italic> (<bold>CONC</bold>150914) <bold>F</bold><italic>Teillier 3686</italic> (<bold>SGO</bold>139488) <bold>G</bold><italic>Pisano &amp; Venturelli 1738</italic> (<bold>SGO</bold>139111); <bold>H</bold><italic><tp:taxon-name><tp:taxon-name-part taxon-name-part-type="genus" reg="Johnstonella">Johnstonella</tp:taxon-name-part><tp:taxon-name-part taxon-name-part-type="species" reg="diplotricha">diplotricha</tp:taxon-name-part></tp:taxon-name></italic>, nutlets white-tuberculate, generally homomorphic, <italic>Haene 1779</italic> (<bold>SI</bold>47823) <bold>I</bold><italic><tp:taxon-name><tp:taxon-name-part taxon-name-part-type="genus" reg="Johnstonella">Johnstonella</tp:taxon-name-part><tp:taxon-name-part taxon-name-part-type="species" reg="parviflora">parviflora</tp:taxon-name-part></tp:taxon-name></italic>, nutlets white-tuberculate, heteromorphic with one larger (left in dorsal view) and three smaller (one of three at right, ventral view), <italic>M. Muñoz 2715</italic> (<ext-link xmlns:xlink="http://www.w3.org/1999/xlink" ext-link-type="gen" xlink:href="MO4317600" xlink:type="simple">MO4317600</ext-link>) <bold>J</bold><italic><tp:taxon-name><tp:taxon-name-part taxon-name-part-type="genus" reg="Johnstonella">Johnstonella</tp:taxon-name-part><tp:taxon-name-part taxon-name-part-type="species" reg="albida">albida</tp:taxon-name-part></tp:taxon-name></italic>, nutlets coarsely tuberculate, attachment scar deep, appearing excavated, <italic>Kiesling 3589</italic> (<bold>SI</bold>87780).</p></caption><graphic xmlns:xlink="http://www.w3.org/1999/xlink" xlink:href="phytokeys-197-149_article-84833__-g007.jpg" position="float" orientation="portrait" xlink:type="simple" id="oo_689662.jpg"><uri content-type="original_file" xlink:type="simple">https://binary.pensoft.net/fig/689662</uri></graphic></fig></tp:treatment-sec><ref-list><ref id="B6"><mixed-citation xmlns:xlink="http://www.w3.org/1999/xlink" xlink:type="simple"><ext-link xlink:type="simple" ext-link-type="uri" xlink:href="http://GBIF.org">GBIF.org</ext-link> (<year>2022a</year>) GBIF Occurrence Download: <italic><tp:taxon-name><tp:taxon-name-part taxon-name-part-type="genus">Johnstonella</tp:taxon-name-part><tp:taxon-name-part taxon-name-part-type="species">diplotricha</tp:taxon-name-part></tp:taxon-name></italic>. <ext-link xlink:type="simple" ext-link-type="doi" xlink:href="10.15468/dl.qfvdyh">https://doi.org/10.15468/dl.qfvdyh</ext-link> [accessed 11.04.2022]</mixed-citation></ref><ref id="B7"><mixed-citation xmlns:xlink="http://www.w3.org/1999/xlink" xlink:type="simple"><ext-link xlink:type="simple" ext-link-type="uri" xlink:href="http://GBIF.org">GBIF.org</ext-link> (<year>2022b</year>) GBIF Occurrence Download: <italic><tp:taxon-name><tp:taxon-name-part taxon-name-part-type="genus">Johnstonella</tp:taxon-name-part><tp:taxon-name-part taxon-name-part-type="species">parviflora</tp:taxon-name-part></tp:taxon-name></italic>. <ext-link xlink:type="simple" ext-link-type="doi" xlink:href="10.15468/dl.h526qt">https://doi.org/10.15468/dl.h526qt</ext-link> [accessed 11.04.2022]</mixed-citation></ref><ref id="B8"><mixed-citation xmlns:xlink="http://www.w3.org/1999/xlink" xlink:type="simple"><ext-link xlink:type="simple" ext-link-type="uri" xlink:href="http://GBIF.org">GBIF.org</ext-link> (<year>2022c</year>) GBIF Occurrence Download: <italic><tp:taxon-name><tp:taxon-name-part taxon-name-part-type="genus">Johnstonella</tp:taxon-name-part><tp:taxon-name-part taxon-name-part-type="species">albida</tp:taxon-name-part></tp:taxon-name></italic>. <ext-link xlink:type="simple" ext-link-type="doi" xlink:href="10.15468/dl.nfzcun">https://doi.org/10.15468/dl.nfzcun</ext-link> [accessed 11.04.2022]</mixed-citation></ref><ref id="B15"><mixed-citation xmlns:xlink="http://www.w3.org/1999/xlink" xlink:type="simple"><person-group><name name-style="western"><surname>Luebert</surname><given-names>F</given-names></name></person-group> (<year>2021</year>) <article-title>The two South American dry diagonals.</article-title><source>Frontiers of Biogeography</source><volume>13</volume>(<issue>4</issue>): <fpage>1</fpage>–<lpage>14</lpage>. <ext-link xlink:type="simple" ext-link-type="doi" xlink:href="10.21425/F5FBG51267">https://doi.org/10.21425/F5FBG51267</ext-link></mixed-citation></ref><ref id="B22"><mixed-citation xmlns:xlink="http://www.w3.org/1999/xlink" xlink:type="simple"><person-group><name name-style="western"><surname>Simpson</surname><given-names>MG</given-names></name><name name-style="western"><surname>Guilliams</surname><given-names>CM</given-names></name><name name-style="western"><surname>Hasenstab-Lehman</surname><given-names>KE</given-names></name><name name-style="western"><surname>Mabry</surname><given-names>ME</given-names></name><name name-style="western"><surname>Ripma</surname><given-names>L</given-names></name></person-group> (<year>2017a</year>) <article-title>Phylogeny of the popcorn flowers: Use of genome skimming to evaluate monophyly and interrelationships in subtribe <tp:taxon-name><tp:taxon-name-part taxon-name-part-type="subtribe">Amsinckiinae</tp:taxon-name-part></tp:taxon-name> (<tp:taxon-name><tp:taxon-name-part taxon-name-part-type="family">Boraginaceae</tp:taxon-name-part></tp:taxon-name>).</article-title><source>Taxon</source><volume>66</volume>(<issue>6</issue>): <fpage>1406</fpage>–<lpage>1420</lpage>. <ext-link xlink:type="simple" ext-link-type="doi" xlink:href="10.12705/666.8">https://doi.org/10.12705/666.8</ext-link></mixed-citation></ref><ref id="B12"><mixed-citation xmlns:xlink="http://www.w3.org/1999/xlink" xlink:type="simple">IUCN (<year>2022</year>) Guidelines for Using the IUCN Red List Categories and Criteria. Version 15. Prepared by the Standards and Petitions Subcommittee. <ext-link xlink:type="simple" ext-link-type="uri" xlink:href="https://www.iucnredlist.org/documents/RedListGuidelines.pdf">https://www.iucnredlist.org/documents/RedListGuidelines.pdf</ext-link></mixed-citation></ref><ref id="B17"><mixed-citation xmlns:xlink="http://www.w3.org/1999/xlink" xlink:type="simple"><person-group><name name-style="western"><surname>Mabry</surname><given-names>ME</given-names></name><name name-style="western"><surname>Simpson</surname><given-names>MG</given-names></name></person-group> (<year>2018</year>) <article-title>Evaluating the monophyly and biogeography of <italic><tp:taxon-name><tp:taxon-name-part taxon-name-part-type="genus">Cryptantha</tp:taxon-name-part></tp:taxon-name></italic> (<tp:taxon-name><tp:taxon-name-part taxon-name-part-type="family">Boraginaceae</tp:taxon-name-part></tp:taxon-name>).</article-title><source>Systematic Botany</source><volume>43</volume>(<issue>1</issue>): <fpage>53</fpage>–<lpage>76</lpage>. <ext-link xlink:type="simple" ext-link-type="doi" xlink:href="10.1600/036364418X696978">https://doi.org/10.1600/036364418X696978</ext-link></mixed-citation></ref></ref-list></tp:taxon-treatment>
